# Supplementary material for: Population Pharmacodynamic Models of Risperidone on PANSS Total Scores and Prolactin Levels in Schizophrenia
Source: Pharmaceuticals (Basel). 2024 Jan 23;17(2):148. doi: 10.3390/ph17020148 (PMC10891722; doi:10.3390/ph17020148)
Supplement: Supplementary file 1 [file pharmaceuticals-17-00148-s001.zip]

Archive with 1 entries (1 files):
- pharmaceuticals-2808635-supplementary.pdf
